# Supplementary material for: Origanum vulgare L. Essential Oil Mitigates Palmitic Acid-Induced Impairments in Insulin Signaling and Glucose Uptake in Human Adipocytes
Source: Pharmaceuticals (Basel). 2025 Jul 28;18(8):1128. doi: 10.3390/ph18081128 (PMC12389695; doi:10.3390/ph18081128)
Supplement: Supplementary file 1 [file pharmaceuticals-18-01128-s001.zip]

Archive with 5 entries (5 files):
- Figure S3_WB Fig 2A and 3A pIRS & IRS.tif
- Figure S4_WB Fig 2B and 3B pAKT & AKT.tif
- Figure S5_WB Fig 2C and 3C pAS160 & AS160.tif
- Figure_S1.JPG
- Figure_S2.JPG
